# Supplementary material for: Music training is related to late ERP modulation and enhanced performance during Simon task but not Stroop task
Source: Front Hum Neurosci. 2024 Apr 22;18:1384179. doi: 10.3389/fnhum.2024.1384179 (PMC11070544; doi:10.3389/fnhum.2024.1384179)
Supplement: Supplementary Table 1 — Congruent, incongruent and difference wave means and SD across different ERP measures during Simon and Stroop tasks. [file Table_1.XLSX]

## Sheet: Comparison Waves
N1	SIMON																		STROOP
	Congruent																		Congruent
			Mean Amplitude			Peak Amplitude			Latency			Slope			AUC						Mean Amplitude			Peak Amplitude			Latency			Slope			AUC
	Musicianship	Electrode Site	Mean	SD	Sig.	Mean	SD	Sig.	Mean	SD	Sig.	Mean	SD	Sig.	Mean	SD	Sig.		Musicianship	Electrode Site	Mean	SD	Sig.	Mean	SD	Sig.	Mean	SD	Sig.	Mean	SD	Sig.	Mean	SD	Sig.
	mus	cz	-2.21	1.34		-3.27	1.82		100.73	14.12		-0.08	0.1		52.07	27.44			mus	cz	-2.02	0.97		-3.36	1.19		106.91	16.4		-0.07	0.09		55.52	21.08
	nm	cz	-2.17	1.43		-3.46	1.69		107.67	16.29		-0.1	0.12		63.75	44.62			nm	cz	-1.79	1.57		-3.4	2.03		109.67	17.39		-0.09	0.08		51.39	32.27
	mus	fz	-2.11	1.56		-3.48	1.99		106.36	17.59		-0.07	0.08		44.04	29.7			mus	fz	-1.74	0.73		-3.26	1.07		107.64	12.96		-0.06	0.03		44.53	18.38
	nm	fz	-2.15	1.68		-3.83	2.28		110.17	19.55		-0.09	0.09		53.64	39.4			nm	fz	-1.8	1.9		-3.63	2.48		104.17	13.63		-0.12	0.16		44.32	27.64
	mus	pz	-0.34	1.7		-1.63	1.43		96.55	23.78		-0.1	0.15		43.63	22.83			mus	pz	-0.11	1.49		-1.5	1.74		99.82	27.6		-0.15	0.14		28.55	20.16
	nm	pz	-0.3	1.42		-1.96	1.65		95	25.85		-0.13	0.19		37.06	29.61			nm	pz	-0.53	1.68		-2.2	1.73		108.5	24.29		-0.12	0.12		41.62	26.18
	Incongruent																		Incongruent
	mus	cz	-1.54	1.38		-2.87	1.39		109.09	13.72		-0.11	0.08		43.66	25.89			mus	cz	-1.79	1.54		-3.66	2.11		119.09	14.32		-0.13	0.13		68.42	53.34
	nm	cz	-2.43	1.75		-4.18	1.69		119.83	20.26		-0.1	0.08		78.06	62.52			nm	cz	-2.24	1.82		-4.48	2.79		107.17	21.78		-0.08	0.06		66.31	38.86
	mus	fz	-1.62	1.54		-3.38	1.89		115.27	18.36		-0.06	0.04		52.26	43.91			mus	fz	-1.31	1.48		-3.65	1.89		120	13.74	3.55, .014, .055	-0.13	0.15		57.92	36.99
	nm	fz	-2.1	1.78		-4.21	2.22		108.5	21.22		-0.11	0.09		70.95	54.31			nm	fz	-2.38	2.21		-4.69	3.38		97.33	15.62		-0.14	0.17		60.57	46.76
	mus	pz	0.15	2.08		-1.24	2.31		96.18	22.86		-0.12	0.15		39.69	23.93			mus	pz	0.12	1.97		-1.83	1.98		108.73	26.94		-0.19	0.18		40.59	40.32
	nm	pz	-0.68	1.77		-2.67	1.45		105	33.71		-0.16	0.14		40.59	34.42			nm	pz	-0.65	1.86		-2.68	2.27		105.5	22.66		-0.08	0.06		59.41	34.03
P2	Congruent																		Congruent
			Mean Amplitude			Peak Amplitude			Latency			Slope			AUC						Mean Amplitude			Peak Amplitude			Latency			Slope			AUC
	Musicianship	Electrode Site	Mean	SD	Sig.	Mean	SD	Sig.	Mean	SD	Sig.	Mean	SD	Sig.	Mean	SD	Sig.		Musicianship	Electrode Site	Mean	SD	Sig.	Mean	SD	Sig.	Mean	SD	Sig.	Mean	SD	Sig.	Mean	SD	Sig.
	mus	cz	-0.14	2.12		1.22	2.01		184.18	28.91		0.08	0.12		185.69	119.61			mus	cz	3.9	2.52		5.47	2.87		205.27	19.62		0.17	0.12		282.91	189.09
	nm	cz	0.29	2.25		1.51	1.8		189.5	33.82		0.1	0.09		172.91	105.1			nm	cz	3.22	3.74		4.96	2.99		199.33	23.62		0.14	0.11		237.37	133.81
	mus	fz	-1.29	2.25		-0.31	1.97		176.36	24.23		0.05	0.07		136.73	61.89			mus	fz	4.02	2.64		5.56	3.04		205.82	22.71		0.2	0.09		313.68	155.01	4.539, 0.045, .135
	nm	fz	-0.96	2.21		0.05	2.07		180.83	31.91		0.09	0.09		162.57	82.88			nm	fz	3.25	4.33		4.75	3.55		200	28.4		0.11	0.11		191.8	118.38
	mus	pz	0.78	1.77		2.39	1.79		177.82	21.62		0.08	0.09		154.87	119.76			mus	pz	3.77	2.57		5.33	2.82		193.64	18.28		0.1	0.1		179.14	166.07
	nm	pz	0.62	2.14		2.48	1.74		175.83	33.1		0.08	0.11		131.74	105.16			nm	pz	3.34	2.92		5.17	2.71		191.67	20.29		0.11	0.11		223.38	145.34
	Incongruent																		Incongruent
	mus	cz	0.44	1.91		2.01	1.87		186.36	24.54		0.1	0.07		182.29	95.7			mus	cz	4.06	2.87		5.62	3.75		204.55	20.26		0.22	0.09		358.05	174.5
	nm	cz	0.58	2.02		1.87	1.84		193.67	32		0.14	0.1		184.02	99.25			nm	cz	3.12	3.89		4.91	3.98		197.17	29.78		0.14	0.13		230.76	134.83
	mus	fz	-1.05	2.32		0.66	2.58		180.55	23.55		0.1	0.12		180.02	146.37			mus	fz	4.23	3.18		6.44	4.1		214.55	23.05		0.22	0.1		366.35	197.81
	nm	fz	-0.56	2.17		0.71	2.45		196	25.46		0.08	0.1		139.48	87.94			nm	fz	3.1	4.49		4.85	4.45		187.17	34.34		0.14	0.15		175.82	114.14
	mus	pz	1.26	1.65		3.2	2.08		179.09	24.21		0.07	0.09		165.16	113.45			mus	pz	3.93	2.86		5.68	3.47		194.91	17.03		0.11	0.1		191.87	160.58
	nm	pz	0.48	1.64		2.11	1.47		187.83	23.17		0.11	0.13		127.27	56.95			nm	pz	3.38	3.27		5.07	3.44		188	24.35		0.14	0.11		221.8	121.11
P3	Congruent																		Congruent
			Mean Amplitude			Peak Amplitude			Latency			Slope			AUC						Mean Amplitude			Peak Amplitude			Latency			Slope			AUC
	Musicianship	Electrode Site	Mean	SD	Sig.	Mean	SD	Sig.	Mean	SD	Sig.	Mean	SD	Sig.	Mean	SD	Sig.		Musicianship	Electrode Site	Mean	SD	Sig.	Mean	SD	Sig.	Mean	SD	Sig.	Mean	SD	Sig.	Mean	SD	Sig.
	mus	cz	5.98	4.51		7.72	4.55		337.27	44.22		0.19	0.11		429.56	237.88			mus	cz	2.68	3.29		4.23	3.69		332	54.48		0.09	0.07		320.23	189.61
	nm	cz	5.92	3.09		6.9	3.45		356.33	30.99		0.13	0.07		411.39	196.99			nm	cz	3.09	4.3		4.79	4.41		354.83	45.91		0.08	0.08		451.63	222.86
	mus	fz	2.9	3.3		4.61	3.16		344.55	40.27		0.15	0.1		243.48	144			mus	fz	0.2	2.88		2.73	4.02		327.82	56.18		0.09	0.06		305.9	203.77
	nm	fz	2.03	3.2		3.26	3.37		341	41.68		0.11	0.07		215.7	127.28			nm	fz	0.04	5.39		2.18	4.73		345.67	62.59		0.06	0.06		399.69	388.89
	mus	pz	7.33	4.71		8.56	4.98		336.18	43.54		0.19	0.1		490.42	278.54			mus	pz	4.16	3.44		5.31	3.47		328.91	45.75		0.15	0.11		345.44	197.07
	nm	pz	7.22	3.89		8.41	4.1		359.5	37.23		0.15	0.08		480.15	223.98			nm	pz	4.8	3.38		6.31	3.56		359.17	31.18		0.11	0.09		445.21	167.69
	Incongruent																		Incongruent
	mus	cz	3.53	3.03		6.22	3.06		344.36	55.77		0.15	0.06		322.33	144.07			mus	cz	2.43	3.21		4.88	4.35		358.18	54.75		0.05	0.08		330.47	133.01
	nm	cz	3.98	2.87		5.6	2.98		353.5	42.28		0.13	0.09		317.74	185.99			nm	cz	2.23	4.2		4.06	3.86		339	52.79		0.07	0.05		390.97	217.98
	mus	fz	0.34	1.74		3.16	1.34		343.82	52.18		0.15	0.07		192.13	77.64			mus	fz	0.19	3.08		3.22	4.37		351.82	56.55		0.05	0.12		326.91	206.66
	nm	fz	0.48	2.78		2.21	3.13		348	61.89		0.1	0.09		200.26	89.88			nm	fz	-0.22	5.41		2.07	4.31		338.67	54.93		0.07	0.09		381.34	358.82
	mus	pz	5.44	3.86		7.63	3.87		367.27	50.18		0.15	0.13		407.98	217.17			mus	pz	3.8	3.08		5.79	4.29		353.82	54.19		0.06	0.07	5.897, .024, .072	342.37	141.62
	nm	pz	5.43	3.12		7	3.37		354.83	53.39		0.17	0.1		402.65	202.47			nm	pz	4.08	3.43		5.57	3.23		347	44.68		0.12	0.04		413.96	141.86
N450	Congruent																		Congruent
			Mean Amplitude			Peak Amplitude			Latency			Slope			AUC						Mean Amplitude			Peak Amplitude			Latency			Slope			AUC
	Musicianship	Electrode Site	Mean	SD	Sig.	Mean	SD	Sig.	Mean	SD	Sig.	Mean	SD	Sig.	Mean	SD	Sig.		Musicianship	Electrode Site	Mean	SD	Sig.	Mean	SD	Sig.	Mean	SD	Sig.	Mean	SD	Sig.	Mean	SD	Sig.
	mus	cz	-0.32	2.4		-0.89	1.76		433.27	67.8		-0.16	0.07		291.58	158.42			mus	cz	-0.4	3.41		-0.83	2.8		421.64	56.51		-0.1	0.05		267.97	182.6
	nm	cz	1.04	1.85		0.81	2.18		463.67	39.58		-0.12	0.07		285.59	121.48			nm	cz	-1.54	6		-1.13	6.07		463	31.34		-0.12	0.07		434.33	265.08
	mus	fz	-2.17	1.54		-2.75	1.49		443.09	56.28		-0.16	0.07		227.95	124.55			mus	fz	-3.83	5.01		-4.41	4.63		443.64	56.76		-0.12	0.08		265.86	213.22
	nm	fz	-1.49	2.27		-2.29	2.38		450.5	28.95		-0.11	0.07		203.22	98.48			nm	fz	-5.8	7.21		-5.33	6.22		449.17	44.86		-0.13	0.11		415.78	464.03
	mus	pz	1.41	2.61		1.22	2.68		473.64	33.77		-0.12	0.07		372.28	228.09			mus	pz	1.33	2.92		0.85	2.61		434.18	59.08	4.825, .04, .105	-0.08	0.05		327.16	207.27
	nm	pz	2.36	1.62		2.27	2		460.17	56.31		-0.11	0.06		404.73	204.86			nm	pz	0.92	4.88		1.48	4.57		469.33	24.74		-0.09	0.05		443.41	166.09
	Incongruent																		Incongruent
	mus	cz	2.46	3		0.64	2.15		425.45	74.72		-0.12	0.08		281.9	172.4			mus	cz	-0.08	3.81		-1.64	4.17		454	31.62		-0.11	0.08		290.35	129.54
	nm	cz	2.57	1.56		1.15	1.53		438.5	58.12		-0.1	0.05		297.44	152.8			nm	cz	-0.86	4.64		-2.68	4.88		439.5	54.22		-0.09	0.05		365.14	235.8
	mus	fz	-0.31	1.59		-2.22	1.82		419.09	70.46		-0.17	0.11		171.49	63.97			mus	fz	-3.55	5.62		-5.23	5.43		448	47.61		-0.14	0.08		309.48	230.18
	nm	fz	-0.72	2.61		-3.03	2.42		430.17	60.45		-0.09	0.06		225.59	77.95			nm	fz	-4.54	5.3		-6.2	5.2		437.67	58.85		-0.13	0.09		383.68	382.09
	mus	pz	3.81	2.94		2.38	2.04		435.45	45.39		-0.14	0.11		408.9	257.4			mus	pz	1.43	3.02		0.11	3.46		453.45	38.04		-0.09	0.07		307.1	133.25
	nm	pz	3.52	2.13		2.4	2.32		447.67	45.2		-0.08	0.06		400.68	198.28			nm	pz	1.44	3.87		0.02	4.26		438.5	48.8		-0.09	0.04		412.31	140.55

## Sheet: Difference waves
	SIMON																		STROOP
N1			Peak Amplitude			Mean Amplitude			Latency			Slope			AUC						Peak Amplitude			Mean Amplitude			Latency			Slope			AUC
	Musicianship	Electrode Site	Mean	SD	Sig.	Mean	SD	Sig.	Mean	SD	Sig.	Mean	SD	Sig.	Mean	SD	Sig.		Musicianship	Electrode Site	Mean	SD	Sig.	Mean	SD	Sig.	Mean	SD	Sig.	Mean	SD	Sig.	Mean	SD	Sig.
	mus	cz	0.695055	1.54455		0.665073	0.913667	F (1,21) = 6.8, p = 0.017, q = 0.026	107.636	6.9177		0.0224747	0.10505		83.9431	36.79			mus	cz	0.360905	1.5221		0.228654	0.763422	F (1,21) = 6.55, p = 0.018 q = 0.027	108.545	6.20264		-0.00342905	0.153732		85.4795	43.782
	nm	cz	-0.652656	1.26975		-0.259801	0.647009		93.8182	31.7673		-0.0800384	0.118771		72.869	24.3599			nm	cz	-0.932771	0.967979		-0.448753	0.538498		110	6.82242		-0.0313088	0.0592091		74.6801	22.5568
	mus	fz	0.5996	1.90274		0.490712	0.854997		109.091	3.72705		0.00367274	0.159065		93.4978	32.2187			mus	fz	-0.0642658	1.87226		0.423252	1.05129	F (1,21) = 7.43, p = 0.013, q = 0.027	109.818	4.85424		-0.0299113	0.0728821		111.593	41.0357
	nm	fz	0.238724	1.67004		0.0494672	0.969421		107.091	8.01816		0.00945885	0.116595		91.212	53.3297			nm	fz	-1.05999	0.984131		-0.582226	0.640208		99.1667	32.0733		-0.0441588	0.0519113		86.8214	22.2569
	mus	pz	0.711225	1.30737		0.48885	0.941288		107.636	9.15721		0.040385	0.0608498		95.4035	64.1322			mus	pz	0.265994	1.20219		0.231818	0.610766		88.3636	43.962		-0.012931	0.0448123		70.9489	32.6013
	nm	pz	-0.647788	1.3636		-0.38121	0.778039		104.364	6.97528		-0.0127533	0.0864592		78.2095	39.7409			nm	pz	-0.177707	0.961172		-0.122923	0.644624		104.833	6.84681		-0.030296	0.0721618		74.7172	20.1412
P2			Peak Amplitude			Mean Amplitude			Latency			Slope			AUC						Peak Amplitude			Mean Amplitude			Latency			Slope			AUC
	Musicianship	Electrode Site	Mean	SD	Sig.	Mean	SD	Sig.	Mean	SD	Sig.	Mean	SD	Sig.	Mean	SD	Sig.		Musicianship	Electrode Site	Mean	SD	Sig.	Mean	SD	Sig.	Mean	SD	Sig.	Mean	SD	Sig.	Mean	SD	Sig.
	mus	cz	1.15483	1.46692		0.571793	0.713802		203.091	25.6338		0.0417967	0.078618		154.198	124.223			mus	cz	0.079879	2.05571		0.154283	0.96854		203.636	31.481		-0.0302463	0.118155		93.1157	36.3222
	nm	cz	1.07303	1.17902		0.281887	0.563535		195.636	22.6419		0.0312216	0.0875337		88.6124	46.6119			nm	cz	0.41133	1.97572		-0.09499	0.623112		215.833	22.731		0.0213533	0.0989672		85.8924	36.3657
	mus	fz	0.468585	2.04024		0.240579	0.864698		215.091	16.8372		0.0194593	0.104255		146.517	90.8622			mus	fz	0.4604	2.57343		0.218083	1.28476		198.727	25.8344		0.0308947	0.0897752		104.508	37.0844
	nm	fz	1.05693	1.96848		0.39563	0.955479		200.909	24.696		0.0534911	0.063257		97.9123	29.0182			nm	fz	-0.58853	2.17323		-0.147872	0.743966		221.667	16.0869		-0.071084	0.178261		94.658	30.8619
	mus	pz	0.658668	1.77999		0.483879	0.91863		217.273	25.7879		-0.0118666	0.0732778		142.067	97.5914			mus	pz	0.42122	1.68306		0.158175	0.783472		198.545	28.158		0.0987104	0.27827		81.35	32.4075
	nm	pz	-0.663733	1.65185		-0.145768	0.812801		220.182	21.3627		-0.030531	0.0704092		127.299	66.6313			nm	pz	0.434587	2.11751		0.042241	0.840544		195	23.8709		0.0199528	0.119303		81.8253	28.2329
P3			Peak Amplitude			Mean Amplitude			Latency			Slope			AUC						Peak Amplitude			Mean Amplitude			Latency			Slope			AUC
	Musicianship	Electrode Site	Mean	SD	Sig.	Mean	SD	Sig.	Mean	SD	Sig.	Mean	SD	Sig.	Mean	SD	Sig.		Musicianship	Electrode Site	Mean	SD	Sig.	Mean	SD	Sig.	Mean	SD	Sig.	Mean	SD	Sig.	Mean	SD	Sig.
	mus	cz	-3.11607	3.54126		-2.44912	2.24853		341.455	26.8043		-0.0637406	0.0727619		214.941	127.857			mus	cz	-0.810999	1.96338		-0.249759	0.765		352.727	26.2187		0.00202945	0.0966506		101.349	58.7398
	nm	cz	-2.89225	2.02079		-1.93674	1.79552		352.909	26.6588		-0.0434639	0.0345049		147.796	80.7147			nm	cz	-0.981673	2.28767		-0.855498	1.21331		356	25.2982		0.0038354	0.111719		135.545	90.7393
	mus	fz	-3.26015	3.89799		-2.55307	2.84251		347.091	24.8574		-0.0677608	0.0684654		208.045	157.157			mus	fz	-0.751118	2.01157		-0.0115586	0.98519		356.182	25.0352		0.0209346	0.246187		105.839	29.414
	nm	fz	-2.09127	2.41128		-1.55065	1.46959		353.818	32.4031		-0.044398	0.0579644		159.076	61.9256			nm	fz	0.666484	3.05012		-0.260555	1.49625		368	23.4482		0.0182747	0.0694204		140.052	75.9061
	mus	pz	-2.77688	2.93146		-1.89729	1.75842		336.364	35.7191		-0.070084	0.0988545		168.407	86.9165			mus	pz	-1.16629	1.76283		-0.363619	0.86357		362.364	25.951		-0.0283706	0.0266618		80.7517	25.086
	nm	pz	-2.76662	1.83809		-1.79163	1.54318		345.273	22.6322		-0.0219924	0.0804155		156.981	81.964			nm	pz	-1.12074	1.81627		-0.71624	1.03192		350.833	20.5817		-0.00313444	0.0613685		94.3553	39.0651
N450			Peak Amplitude			Mean Amplitude			Latency			Slope			AUC						Peak Amplitude			Mean Amplitude			Latency			Slope			AUC
	Musicianship	Electrode Site	Mean	SD	Sig.	Mean	SD	Sig.	Mean	SD	Sig.	Mean	SD	Sig.	Mean	SD	Sig.		Musicianship	Electrode Site	Mean	SD	Sig.	Mean	SD	Sig.	Mean	SD	Sig.	Mean	SD	Sig.	Mean	SD	Sig.
	mus	cz	4.51842	1.76936		2.78216	1.5228	F (1,21) = 5.71, p = 0.026, q = 0.04	493.636	39.9982		0.116074	0.0797723		93.77	51.6324			mus	cz	0.691231	2.86579		0.325989	1.54018		488.909	47.1369		0.0273572	0.0536966		88.8375	43.2768
	nm	cz	2.02502	3.07777		1.52775	0.955097		485.091	50.2503		0.0630574	0.065483		70.9973	24.219			nm	cz	0.924474	3.20751		0.682542	1.93049		492	45.3912		0.00408661	0.0528249		72.8845	21.3564
	mus	fz	3.08356	2.5974		1.86186	1.22283		481.455	54.8896		0.1158	0.109825		101.47	37.374			mus	fz	1.02359	3.18888		0.277605	1.59863		472.909	47.8612		0.0500419	0.0709521		112.29	41.3239
	nm	fz	1.52242	4.15374		0.772456	2.09669		466.545	47.2279		0.0372987	0.0923758		96.7775	53.1595			nm	fz	1.75634	3.73258		1.25404	2.78689		486.333	41.2252		0.00894582	0.0504002		82.5918	22.4911
	mus	pz	2.71964	2.98278		2.40424	1.25633	F (1,21) = 6.54, p = 0.018, q = 0.04	485.091	46.2806	7.41, 0.013, 0.03	0.0557237	0.063262		94.2807	58.9821			mus	pz	-0.011489	2.58496		0.104166	1.27088		482.727	40.8046		0.00672496	0.041073		75.7635	34.5831
	nm	pz	1.41294	3.22656		1.16405	1.06867		502.182	53.28		0.0361125	0.0513612		88.0818	45.0798			nm	pz	0.57776	2.60885		0.519369	1.52563		491.333	42.1196		0.0173496	0.0397075		76.5876	25.1403
